# Supplementary material for: Integration of lncRNAs, Protein-Coding Genes and Pathology Images for Detecting Metastatic Melanoma
Source: Genes (Basel). 2022 Oct 21;13(10):1916. doi: 10.3390/genes13101916 (PMC9602061; doi:10.3390/genes13101916)
Supplement: Supplementary file 1 [file genes-13-01916-s001.zip]

Archive with 4 entries (4 files):
- EnsembleSKCM-TableS1.xlsx
- EnsembleSKCM-TableS2.xlsx
- EnsembleSKCM-TableS3.xlsx
- EnsembleSKCM-TableS4.xlsx
