# Supplementary material for: Integration of lncRNAs, Protein-Coding Genes and Pathology Images for Detecting Metastatic Melanoma
Source: Genes (Basel). 2022 Oct 21;13(10):1916. doi: 10.3390/genes13101916 (PMC9602061; doi:10.3390/genes13101916)
Supplement: Supplementary file 1 [file genes-13-01916-s001.zip › EnsembleSKCM-TableS1.xlsx]

## Sheet: TableS1
Table S1. The metadata information of the TCGA dataset. The sample names were in the column “Sample”. The classes of “Primary” or “Metastasis” were in the column “Class”. The other meta-data are listed in the other columns.
ID	Sample	Pathologic_N	Gender	Class	Age_at_index	Race
1	TCGA-Z2-AA3V	N0	FEMALE	Primary	57	white
2	TCGA-Z2-AA3S	N0	MALE	Primary	58	white
3	TCGA-Z2-A8RT	N0	FEMALE	Primary	42	white
4	TCGA-YG-AA3P	N0	FEMALE	Primary	63	not reported
5	TCGA-YG-AA3N	N0	MALE	Primary	67	not reported
6	TCGA-XV-AAZY	N>0	FEMALE	Metastasis	76	white
7	TCGA-XV-AAZW	N0	FEMALE	Primary	62	white
8	TCGA-XV-AAZV	N0	FEMALE	Primary	56	white
9	TCGA-XV-A9W5	N0	MALE	Primary	51	white
10	TCGA-XV-A9W2	N0	MALE	Primary	81	white
11	TCGA-XV-A9VZ	N0	FEMALE	Primary	90	white
12	TCGA-WE-AAA4	N>0	FEMALE	Metastasis	56	white
13	TCGA-WE-AAA3	N>0	FEMALE	Metastasis	84	white
14	TCGA-WE-AAA0	N0	MALE	Primary	47	white
15	TCGA-WE-AA9Y	N>0	MALE	Metastasis	37	white
16	TCGA-WE-A8ZX	N>0	MALE	Metastasis	45	white
17	TCGA-WE-A8ZT	N>0	FEMALE	Metastasis	25	white
18	TCGA-WE-A8ZR	N>0	MALE	Metastasis	49	white
19	TCGA-WE-A8ZQ	N0	MALE	Primary	48	not reported
20	TCGA-WE-A8ZO	N>0	FEMALE	Metastasis	73	not reported
21	TCGA-WE-A8ZM	N>0	MALE	Metastasis	70	white
22	TCGA-WE-A8K6	N>0	MALE	Metastasis	79	white
23	TCGA-WE-A8K5	N>0	MALE	Metastasis	65	white
24	TCGA-WE-A8K1	N>0	MALE	Metastasis	74	white
25	TCGA-WE-A8JZ	N>0	MALE	Metastasis	70	not reported
26	TCGA-W3-AA21	N0	MALE	Primary	26	white
27	TCGA-W3-AA1W	N0	MALE	Primary	64	white
28	TCGA-W3-AA1V	N0	MALE	Primary	63	white
29	TCGA-W3-AA1R	N0	MALE	Primary	71	white
30	TCGA-W3-AA1Q	N>0	MALE	Metastasis	57	white
31	TCGA-W3-AA1O	N>0	MALE	Metastasis	85	white
32	TCGA-W3-A828	N0	MALE	Primary	66	white
33	TCGA-W3-A825	N0	FEMALE	Primary	60	white
34	TCGA-W3-A824	N0	MALE	Primary	63	white
35	TCGA-QB-AA9O	N>0	MALE	Metastasis	73	white
36	TCGA-QB-A6FS	N>0	MALE	Metastasis	49	white
37	TCGA-IH-A3EA	N0	MALE	Primary	61	white
38	TCGA-HR-A2OH	N>0	FEMALE	Metastasis	46	not reported
39	TCGA-GN-A4U9	N>0	MALE	Metastasis	71	white
40	TCGA-GN-A4U7	N>0	FEMALE	Metastasis	56	white
41	TCGA-GN-A4U3	N>0	MALE	Metastasis	30	white
42	TCGA-GN-A26D	N0	FEMALE	Primary	72	white
43	TCGA-GN-A26C	N>0	MALE	Metastasis	77	white
44	TCGA-GN-A26A	N>0	FEMALE	Metastasis	63	white
45	TCGA-GN-A268	N0	FEMALE	Primary	83	white
46	TCGA-GN-A267	N>0	MALE	Metastasis	38	white
47	TCGA-GN-A263	N>0	MALE	Metastasis	24	white
48	TCGA-GF-A4EO	N>0	FEMALE	Metastasis	74	white
49	TCGA-GF-A3OT	N>0	FEMALE	Metastasis	58	white
50	TCGA-GF-A2C7	N0	MALE	Primary	48	white
51	TCGA-FW-A5DY	N>0	FEMALE	Metastasis	48	white
52	TCGA-FW-A5DX	N>0	MALE	Metastasis	71	white
53	TCGA-FW-A3TV	N>0	FEMALE	Metastasis	57	white
54	TCGA-FW-A3R5	N>0	MALE	Metastasis	68	white
55	TCGA-FW-A3I3	N0	FEMALE	Primary	59	white
56	TCGA-FS-A4FD	N>0	MALE	Metastasis	39	white
57	TCGA-FS-A4FC	N0	FEMALE	Primary	75	white
58	TCGA-FS-A4FB	N>0	FEMALE	Metastasis	46	white
59	TCGA-FS-A4F9	N>0	MALE	Metastasis	80	white
60	TCGA-FS-A4F8	N0	MALE	Primary	52	white
61	TCGA-FS-A4F5	N0	FEMALE	Primary	77	white
62	TCGA-FS-A4F4	N0	MALE	Primary	64	white
63	TCGA-FS-A4F2	N0	FEMALE	Primary	46	white
64	TCGA-FS-A4F0	N0	FEMALE	Primary	67	white
65	TCGA-FS-A1ZZ	N0	FEMALE	Primary	54	white
66	TCGA-FS-A1ZY	N0	MALE	Primary	71	white
67	TCGA-FS-A1ZW	N>0	MALE	Metastasis	65	white
68	TCGA-FS-A1ZU	N0	FEMALE	Primary	70	white
69	TCGA-FS-A1ZT	N>0	MALE	Metastasis	55	white
70	TCGA-FS-A1ZS	N0	MALE	Primary	54	white
71	TCGA-FS-A1ZR	N0	MALE	Primary	36	white
72	TCGA-FS-A1ZQ	N0	MALE	Primary	31	white
73	TCGA-FS-A1ZP	N0	MALE	Primary	52	white
74	TCGA-FS-A1ZN	N>0	MALE	Metastasis	43	white
75	TCGA-FS-A1ZM	N>0	MALE	Metastasis	74	white
76	TCGA-FS-A1ZK	N0	MALE	Primary	68	white
77	TCGA-FS-A1ZJ	N0	FEMALE	Primary	75	white
78	TCGA-FS-A1ZH	N>0	FEMALE	Metastasis	71	white
79	TCGA-FS-A1ZG	N>0	FEMALE	Metastasis	60	white
80	TCGA-FS-A1ZF	N0	FEMALE	Primary	78	white
81	TCGA-FS-A1ZE	N0	MALE	Primary	40	white
82	TCGA-FS-A1ZD	N0	MALE	Primary	63	white
83	TCGA-FS-A1ZC	N0	MALE	Primary	51	white
84	TCGA-FS-A1ZB	N0	MALE	Primary	57	white
85	TCGA-FS-A1ZA	N>0	FEMALE	Metastasis	45	white
86	TCGA-FS-A1Z7	N>0	MALE	Metastasis	19	white
87	TCGA-FS-A1Z4	N0	MALE	Primary	62	white
88	TCGA-FS-A1Z3	N0	FEMALE	Primary	72	white
89	TCGA-FS-A1Z0	N0	FEMALE	Primary	32	white
90	TCGA-FS-A1YY	N0	FEMALE	Primary	55	white
91	TCGA-FS-A1YX	N0	FEMALE	Primary	39	white
92	TCGA-FS-A1YW	N0	MALE	Primary	52	white
93	TCGA-FR-A8YE	N0	MALE	Primary	41	white
94	TCGA-FR-A8YD	N0	FEMALE	Primary	56	white
95	TCGA-FR-A8YC	N0	MALE	Primary	78	white
96	TCGA-FR-A7UA	N0	FEMALE	Primary	65	white
97	TCGA-FR-A7U9	N>0	FEMALE	Metastasis	63	white
98	TCGA-FR-A7U8	N>0	MALE	Metastasis	50	white
99	TCGA-FR-A729	N0	FEMALE	Primary	38	white
100	TCGA-FR-A728	N>0	FEMALE	Metastasis	54	white
101	TCGA-FR-A726	N0	MALE	Primary	90	white
102	TCGA-FR-A69P	N>0	FEMALE	Metastasis	34	white
103	TCGA-FR-A44A	N0	FEMALE	Primary	29	white
104	TCGA-FR-A3YO	N0	FEMALE	Primary	'--	white
105	TCGA-FR-A3YN	N0	MALE	Primary	44	white
106	TCGA-FR-A3R1	N0	MALE	Primary	69	white
107	TCGA-FR-A2OS	N0	FEMALE	Primary	49	white
108	TCGA-ER-A42L	N0	MALE	Primary	49	white
109	TCGA-ER-A42K	N>0	FEMALE	Metastasis	40	white
110	TCGA-ER-A3PL	N0	MALE	Primary	30	white
111	TCGA-ER-A3EV	N0	MALE	Primary	55	white
112	TCGA-ER-A3ET	N>0	FEMALE	Metastasis	64	white
113	TCGA-ER-A2NH	N>0	MALE	Metastasis	49	white
114	TCGA-ER-A2NG	N>0	FEMALE	Metastasis	43	white
115	TCGA-ER-A2NF	N>0	MALE	Metastasis	53	white
116	TCGA-ER-A2NE	N0	MALE	Primary	39	white
117	TCGA-ER-A2ND	N>0	FEMALE	Metastasis	57	white
118	TCGA-ER-A2NC	N0	MALE	Primary	50	white
119	TCGA-ER-A2NB	N>0	MALE	Metastasis	57	white
120	TCGA-ER-A1A1	N>0	MALE	Metastasis	58	white
121	TCGA-ER-A19T	N>0	MALE	Metastasis	51	white
122	TCGA-ER-A19Q	N0	FEMALE	Primary	37	white
123	TCGA-ER-A19P	N0	FEMALE	Primary	47	white
124	TCGA-ER-A19O	N>0	MALE	Metastasis	56	white
125	TCGA-ER-A19M	N0	MALE	Primary	36	white
126	TCGA-ER-A19K	N0	FEMALE	Primary	79	white
127	TCGA-ER-A19J	N>0	MALE	Metastasis	54	white
128	TCGA-ER-A19H	N0	MALE	Primary	40	white
129	TCGA-ER-A19G	N0	FEMALE	Primary	48	white
130	TCGA-ER-A19F	N0	MALE	Primary	82	white
131	TCGA-ER-A19E	N0	FEMALE	Primary	36	white
132	TCGA-ER-A19D	N0	FEMALE	Primary	46	white
133	TCGA-ER-A19B	N0	MALE	Primary	42	white
134	TCGA-ER-A19A	N0	MALE	Primary	79	white
135	TCGA-ER-A199	N>0	FEMALE	Metastasis	86	white
136	TCGA-ER-A197	N>0	FEMALE	Metastasis	83	white
137	TCGA-ER-A196	N0	FEMALE	Primary	64	white
138	TCGA-ER-A195	N0	MALE	Primary	46	white
139	TCGA-ER-A194	N0	MALE	Primary	77	white
140	TCGA-ER-A193	N0	MALE	Primary	62	white
141	TCGA-EE-A3JI	N0	MALE	Primary	48	white
142	TCGA-EE-A3JH	N0	MALE	Primary	54	white
143	TCGA-EE-A3JE	N>0	MALE	Metastasis	75	white
144	TCGA-EE-A3JD	N>0	MALE	Metastasis	70	white
145	TCGA-EE-A3JB	N>0	FEMALE	Metastasis	60	white
146	TCGA-EE-A3JA	N0	MALE	Primary	44	white
147	TCGA-EE-A3J8	N>0	MALE	Metastasis	59	white
148	TCGA-EE-A3J7	N0	MALE	Primary	43	white
149	TCGA-EE-A3J5	N>0	MALE	Metastasis	71	white
150	TCGA-EE-A3J4	N0	MALE	Primary	72	white
151	TCGA-EE-A3J3	N0	MALE	Primary	42	white
152	TCGA-EE-A3AH	N0	MALE	Primary	30	white
153	TCGA-EE-A3AG	N>0	MALE	Metastasis	25	white
154	TCGA-EE-A3AF	N>0	FEMALE	Metastasis	48	white
155	TCGA-EE-A3AD	N>0	MALE	Metastasis	50	white
156	TCGA-EE-A3AC	N>0	MALE	Metastasis	47	white
157	TCGA-EE-A3AB	N>0	MALE	Metastasis	30	white
158	TCGA-EE-A3AA	N>0	MALE	Metastasis	47	white
159	TCGA-EE-A2MU	N0	MALE	Primary	71	white
160	TCGA-EE-A2MT	N0	MALE	Primary	45	white
161	TCGA-EE-A2MS	N0	MALE	Primary	72	white
162	TCGA-EE-A2MR	N0	MALE	Primary	61	white
163	TCGA-EE-A2MQ	N>0	FEMALE	Metastasis	70	white
164	TCGA-EE-A2MP	N0	FEMALE	Primary	34	white
165	TCGA-EE-A2MN	N0	MALE	Primary	58	white
166	TCGA-EE-A2MM	N0	FEMALE	Primary	63	white
167	TCGA-EE-A2ML	N0	MALE	Primary	35	white
168	TCGA-EE-A2MK	N0	FEMALE	Primary	18	white
169	TCGA-EE-A2MJ	N0	MALE	Primary	60	white
170	TCGA-EE-A2MI	N0	MALE	Primary	43	white
171	TCGA-EE-A2MH	N0	MALE	Primary	66	white
172	TCGA-EE-A2MG	N0	MALE	Primary	23	white
173	TCGA-EE-A2MF	N0	FEMALE	Primary	39	white
174	TCGA-EE-A2ME	N0	MALE	Primary	51	white
175	TCGA-EE-A2MD	N0	MALE	Primary	52	white
176	TCGA-EE-A2MC	N0	MALE	Primary	73	white
177	TCGA-EE-A2M8	N>0	FEMALE	Metastasis	54	white
178	TCGA-EE-A2M7	N0	MALE	Primary	66	white
179	TCGA-EE-A2M6	N0	MALE	Primary	61	white
180	TCGA-EE-A2M5	N0	MALE	Primary	49	white
181	TCGA-EE-A2GU	N0	FEMALE	Primary	65	white
182	TCGA-EE-A2GT	N0	MALE	Primary	77	white
183	TCGA-EE-A2GS	N0	FEMALE	Primary	28	white
184	TCGA-EE-A2GR	N0	MALE	Primary	78	white
185	TCGA-EE-A2GP	N>0	MALE	Metastasis	80	white
186	TCGA-EE-A2GO	N0	FEMALE	Primary	66	white
187	TCGA-EE-A2GN	N0	MALE	Primary	67	white
188	TCGA-EE-A2GM	N0	FEMALE	Primary	70	white
189	TCGA-EE-A2GL	N0	FEMALE	Primary	40	white
190	TCGA-EE-A2GK	N0	FEMALE	Primary	46	white
191	TCGA-EE-A2GJ	N0	MALE	Primary	83	white
192	TCGA-EE-A2GI	N0	MALE	Primary	39	white
193	TCGA-EE-A2GH	N0	MALE	Primary	34	white
194	TCGA-EE-A2GE	N0	MALE	Primary	44	white
195	TCGA-EE-A2GD	N0	FEMALE	Primary	58	white
196	TCGA-EE-A2GC	N0	MALE	Primary	82	white
197	TCGA-EE-A2GB	N>0	MALE	Metastasis	51	white
198	TCGA-EE-A2A6	N0	MALE	Primary	43	white
199	TCGA-EE-A2A5	N0	MALE	Primary	43	white
200	TCGA-EE-A2A2	N>0	MALE	Metastasis	71	white
201	TCGA-EE-A2A1	N0	MALE	Primary	46	white
202	TCGA-EE-A2A0	N0	FEMALE	Primary	77	white
203	TCGA-EE-A29X	N0	FEMALE	Primary	58	white
204	TCGA-EE-A29W	N0	MALE	Primary	42	white
205	TCGA-EE-A29V	N>0	MALE	Metastasis	85	white
206	TCGA-EE-A29S	N0	MALE	Primary	79	white
207	TCGA-EE-A29R	N>0	FEMALE	Metastasis	48	white
208	TCGA-EE-A29Q	N0	FEMALE	Primary	70	white
209	TCGA-EE-A29P	N0	FEMALE	Primary	73	white
210	TCGA-EE-A29N	N0	MALE	Primary	78	white
211	TCGA-EE-A29M	N0	FEMALE	Primary	33	white
212	TCGA-EE-A29L	N>0	MALE	Metastasis	78	white
213	TCGA-EE-A29H	N0	FEMALE	Primary	59	white
214	TCGA-EE-A29G	N>0	MALE	Metastasis	53	white
215	TCGA-EE-A29E	N>0	MALE	Metastasis	54	white
216	TCGA-EE-A29D	N>0	MALE	Metastasis	87	white
217	TCGA-EE-A29C	N0	MALE	Primary	20	white
218	TCGA-EE-A29B	N0	MALE	Primary	67	white
219	TCGA-EE-A29A	N>0	MALE	Metastasis	68	white
220	TCGA-EE-A20I	N0	MALE	Primary	79	white
221	TCGA-EE-A20H	N0	MALE	Primary	56	white
222	TCGA-EE-A20F	N0	MALE	Primary	53	white
223	TCGA-EE-A20C	N0	MALE	Primary	59	white
224	TCGA-EE-A20B	N0	FEMALE	Primary	66	white
225	TCGA-EE-A185	N>0	FEMALE	Metastasis	55	white
226	TCGA-EE-A184	N0	MALE	Primary	72	white
227	TCGA-EE-A183	N0	MALE	Primary	48	white
228	TCGA-EE-A182	N>0	FEMALE	Metastasis	84	white
229	TCGA-EE-A181	N0	FEMALE	Primary	82	white
230	TCGA-EE-A180	N0	MALE	Primary	69	white
231	TCGA-EE-A17Z	N0	MALE	Primary	57	white
232	TCGA-EE-A17Y	N>0	MALE	Metastasis	69	asian
233	TCGA-EE-A17X	N0	MALE	Primary	54	white
234	TCGA-EB-A97M	N0	MALE	Primary	66	white
235	TCGA-EB-A85J	N0	FEMALE	Primary	66	white
236	TCGA-EB-A85I	N0	MALE	Primary	66	white
237	TCGA-EB-A82C	N0	FEMALE	Primary	70	asian
238	TCGA-EB-A82B	N>0	FEMALE	Metastasis	58	asian
239	TCGA-EB-A6R0	N0	FEMALE	Primary	58	white
240	TCGA-EB-A6QZ	N0	FEMALE	Primary	76	white
241	TCGA-EB-A6QY	N0	MALE	Primary	71	white
242	TCGA-EB-A6L9	N>0	MALE	Metastasis	55	asian
243	TCGA-EB-A5VV	N>0	FEMALE	Metastasis	74	white
244	TCGA-EB-A5VU	N>0	MALE	Metastasis	56	asian
245	TCGA-EB-A5UM	N0	FEMALE	Primary	48	white
246	TCGA-EB-A5UL	N>0	MALE	Metastasis	71	white
247	TCGA-EB-A5SH	N0	FEMALE	Primary	60	white
248	TCGA-EB-A5KH	N>0	MALE	Metastasis	55	asian
249	TCGA-EB-A57M	N>0	MALE	Metastasis	56	asian
250	TCGA-EB-A553	N0	MALE	Primary	62	white
251	TCGA-EB-A551	N>0	FEMALE	Metastasis	78	white
252	TCGA-EB-A4P0	N0	MALE	Primary	82	white
253	TCGA-EB-A4OZ	N>0	FEMALE	Metastasis	41	white
254	TCGA-EB-A4OY	N>0	FEMALE	Metastasis	65	white
255	TCGA-EB-A4IQ	N>0	FEMALE	Metastasis	42	asian
256	TCGA-EB-A44R	N>0	MALE	Metastasis	52	asian
257	TCGA-EB-A44Q	N>0	FEMALE	Metastasis	51	asian
258	TCGA-EB-A44P	N0	FEMALE	Primary	58	white
259	TCGA-EB-A44O	N0	MALE	Primary	69	white
260	TCGA-EB-A44N	N0	MALE	Primary	59	white
261	TCGA-EB-A431	N0	MALE	Primary	34	white
262	TCGA-EB-A430	N0	MALE	Primary	83	white
263	TCGA-EB-A42Z	N>0	MALE	Metastasis	49	asian
264	TCGA-EB-A42Y	N0	FEMALE	Primary	73	asian
265	TCGA-EB-A41B	N0	FEMALE	Primary	76	white
266	TCGA-EB-A41A	N0	MALE	Primary	90	white
267	TCGA-EB-A3Y7	N>0	FEMALE	Metastasis	86	white
268	TCGA-EB-A3Y6	N0	FEMALE	Primary	56	white
269	TCGA-EB-A3XF	N0	MALE	Primary	57	white
270	TCGA-EB-A3XE	N0	FEMALE	Primary	77	white
271	TCGA-EB-A3XC	N0	MALE	Primary	74	white
272	TCGA-EB-A3HV	N0	MALE	Primary	37	white
273	TCGA-EB-A299	N0	MALE	Primary	63	white
274	TCGA-EB-A24D	N>0	MALE	Metastasis	72	white
275	TCGA-EB-A1NK	N0	MALE	Primary	48	white
276	TCGA-DA-A960	N0	MALE	Primary	73	white
277	TCGA-DA-A95Z	N0	MALE	Primary	87	white
278	TCGA-DA-A95Y	N0	MALE	Primary	68	white
279	TCGA-DA-A95X	N0	MALE	Primary	62	white
280	TCGA-DA-A95W	N>0	MALE	Metastasis	52	white
281	TCGA-DA-A95V	N0	FEMALE	Primary	83	white
282	TCGA-DA-A3F8	N>0	MALE	Metastasis	39	white
283	TCGA-DA-A3F5	N0	MALE	Primary	45	white
284	TCGA-DA-A3F3	N>0	MALE	Metastasis	52	white
285	TCGA-DA-A3F2	N>0	MALE	Metastasis	55	white
286	TCGA-DA-A1IC	N>0	MALE	Metastasis	81	white
287	TCGA-DA-A1IB	N>0	FEMALE	Metastasis	69	white
288	TCGA-DA-A1IA	N>0	FEMALE	Metastasis	32	white
289	TCGA-DA-A1I8	N0	FEMALE	Primary	63	white
290	TCGA-DA-A1I7	N>0	MALE	Metastasis	62	white
291	TCGA-DA-A1I5	N0	FEMALE	Primary	27	white
292	TCGA-DA-A1I4	N>0	MALE	Metastasis	51	white
293	TCGA-DA-A1I2	N>0	MALE	Metastasis	45	white
294	TCGA-DA-A1I1	N>0	MALE	Metastasis	55	white
295	TCGA-DA-A1I0	N>0	MALE	Metastasis	63	white
296	TCGA-DA-A1HY	N>0	MALE	Metastasis	42	white
297	TCGA-DA-A1HW	N>0	FEMALE	Metastasis	37	white
298	TCGA-DA-A1HV	N>0	FEMALE	Metastasis	75	white
299	TCGA-D9-A6EG	N>0	MALE	Metastasis	56	white
300	TCGA-D9-A6EC	N>0	MALE	Metastasis	56	white
301	TCGA-D9-A6EA	N>0	MALE	Metastasis	70	white
302	TCGA-D9-A6E9	N>0	FEMALE	Metastasis	75	white
303	TCGA-D9-A4Z6	N>0	MALE	Metastasis	54	white
304	TCGA-D9-A4Z5	N0	MALE	Primary	68	white
305	TCGA-D9-A4Z3	N>0	FEMALE	Metastasis	73	white
306	TCGA-D9-A4Z2	N>0	MALE	Metastasis	50	white
307	TCGA-D9-A3Z4	N>0	MALE	Metastasis	54	white
308	TCGA-D9-A3Z3	N>0	FEMALE	Metastasis	39	white
309	TCGA-D9-A3Z1	N>0	MALE	Metastasis	66	white
310	TCGA-D9-A1X3	N>0	MALE	Metastasis	63	white
311	TCGA-D9-A1JW	N>0	MALE	Metastasis	82	white
312	TCGA-D9-A149	N>0	FEMALE	Metastasis	65	white
313	TCGA-D9-A148	N>0	MALE	Metastasis	40	white
314	TCGA-D3-A8GV	N0	MALE	Primary	25	white
315	TCGA-D3-A8GS	N0	MALE	Primary	52	white
316	TCGA-D3-A8GR	N0	FEMALE	Primary	54	white
317	TCGA-D3-A8GQ	N0	MALE	Primary	66	white
318	TCGA-D3-A8GP	N>0	MALE	Metastasis	77	white
319	TCGA-D3-A8GO	N0	FEMALE	Primary	'--	white
320	TCGA-D3-A8GN	N0	FEMALE	Primary	27	white
321	TCGA-D3-A8GM	N0	MALE	Primary	73	white
322	TCGA-D3-A8GL	N>0	MALE	Metastasis	43	white
323	TCGA-D3-A8GK	N0	MALE	Primary	45	white
324	TCGA-D3-A8GJ	N0	MALE	Primary	18	white
325	TCGA-D3-A8GI	N0	MALE	Primary	68	white
326	TCGA-D3-A8GE	N0	MALE	Primary	26	white
327	TCGA-D3-A8GD	N>0	FEMALE	Metastasis	63	white
328	TCGA-D3-A8GC	N>0	MALE	Metastasis	48	white
329	TCGA-D3-A8GB	N>0	MALE	Metastasis	48	white
330	TCGA-D3-A5GU	N0	MALE	Primary	36	white
331	TCGA-D3-A5GT	N>0	MALE	Metastasis	43	white
332	TCGA-D3-A5GS	N>0	MALE	Metastasis	58	white
333	TCGA-D3-A5GR	N>0	FEMALE	Metastasis	23	white
334	TCGA-D3-A5GO	N0	MALE	Primary	61	white
335	TCGA-D3-A5GN	N0	FEMALE	Primary	15	white
336	TCGA-D3-A5GL	N0	MALE	Primary	74	white
337	TCGA-D3-A51T	N>0	FEMALE	Metastasis	59	white
338	TCGA-D3-A51R	N0	MALE	Primary	60	white
339	TCGA-D3-A51N	N>0	FEMALE	Metastasis	56	white
340	TCGA-D3-A51K	N>0	MALE	Metastasis	51	white
341	TCGA-D3-A51J	N>0	MALE	Metastasis	19	white
342	TCGA-D3-A51H	N>0	MALE	Metastasis	60	white
343	TCGA-D3-A51G	N0	MALE	Primary	'--	white
344	TCGA-D3-A51F	N>0	MALE	Metastasis	51	white
345	TCGA-D3-A51E	N0	FEMALE	Primary	39	white
346	TCGA-D3-A3MV	N>0	FEMALE	Metastasis	38	white
347	TCGA-D3-A3MU	N>0	MALE	Metastasis	53	white
348	TCGA-D3-A3MR	N>0	MALE	Metastasis	42	white
349	TCGA-D3-A3MO	N>0	MALE	Metastasis	47	white
350	TCGA-D3-A3ML	N>0	MALE	Metastasis	70	white
351	TCGA-D3-A3CF	N>0	FEMALE	Metastasis	61	white
352	TCGA-D3-A3CE	N>0	FEMALE	Metastasis	74	white
353	TCGA-D3-A3CC	N0	FEMALE	Primary	69	white
354	TCGA-D3-A3CB	N0	MALE	Primary	39	white
355	TCGA-D3-A3C8	N>0	FEMALE	Metastasis	58	white
356	TCGA-D3-A3C7	N>0	FEMALE	Metastasis	57	white
357	TCGA-D3-A3C6	N0	FEMALE	Primary	54	white
358	TCGA-D3-A3C3	N0	FEMALE	Primary	'--	white
359	TCGA-D3-A3C1	N0	MALE	Primary	'--	white
360	TCGA-D3-A3BZ	N0	MALE	Primary	63	white
361	TCGA-D3-A2JP	N>0	MALE	Metastasis	37	white
362	TCGA-D3-A2JO	N>0	FEMALE	Metastasis	50	white
363	TCGA-D3-A2JN	N>0	FEMALE	Metastasis	46	white
364	TCGA-D3-A2JL	N0	FEMALE	Primary	43	white
365	TCGA-D3-A2JK	N>0	MALE	Metastasis	24	white
366	TCGA-D3-A2JH	N0	MALE	Primary	68	white
367	TCGA-D3-A2JG	N>0	FEMALE	Metastasis	30	white
368	TCGA-D3-A2JF	N0	MALE	Primary	74	white
369	TCGA-D3-A2JE	N>0	FEMALE	Metastasis	75	white
370	TCGA-D3-A2JD	N>0	MALE	Metastasis	58	white
371	TCGA-D3-A2JC	N>0	FEMALE	Metastasis	53	white
372	TCGA-D3-A2JB	N0	FEMALE	Primary	70	black or african american
373	TCGA-D3-A2JA	N>0	MALE	Metastasis	68	white
374	TCGA-D3-A2J9	N>0	MALE	Metastasis	75	white
375	TCGA-D3-A2J8	N0	MALE	Primary	48	white
376	TCGA-D3-A2J7	N>0	MALE	Metastasis	67	white
377	TCGA-D3-A2J6	N0	MALE	Primary	65	white
378	TCGA-D3-A1QB	N>0	FEMALE	Metastasis	75	white
379	TCGA-D3-A1QA	N0	MALE	Primary	55	white
380	TCGA-D3-A1Q9	N>0	MALE	Metastasis	72	white
381	TCGA-D3-A1Q8	N>0	MALE	Metastasis	33	white
382	TCGA-D3-A1Q7	N0	FEMALE	Primary	42	white
383	TCGA-D3-A1Q6	N>0	MALE	Metastasis	55	white
384	TCGA-D3-A1Q5	N0	MALE	Primary	60	white
385	TCGA-D3-A1Q4	N>0	FEMALE	Metastasis	53	white
386	TCGA-D3-A1Q3	N0	MALE	Primary	64	white
387	TCGA-D3-A1Q1	N>0	FEMALE	Metastasis	79	white
388	TCGA-BF-AAP8	N0	MALE	Primary	58	white
389	TCGA-BF-AAP7	N0	FEMALE	Primary	76	white
390	TCGA-BF-AAP6	N>0	MALE	Metastasis	55	white
391	TCGA-BF-AAP4	N0	MALE	Primary	61	white
392	TCGA-BF-AAP2	N0	MALE	Primary	62	white
393	TCGA-BF-AAP1	N0	MALE	Primary	86	white
394	TCGA-BF-AAOX	N0	MALE	Primary	83	white
395	TCGA-BF-AAOU	N0	FEMALE	Primary	73	white
396	TCGA-BF-A9VF	N0	MALE	Primary	77	white
397	TCGA-BF-A5ES	N0	FEMALE	Primary	76	white
398	TCGA-BF-A5ER	N0	MALE	Primary	63	white
399	TCGA-BF-A5EQ	N0	MALE	Primary	63	white
400	TCGA-BF-A5EP	N>0	FEMALE	Metastasis	75	white
401	TCGA-BF-A5EO	N0	MALE	Primary	65	white
402	TCGA-BF-A3DN	N>0	FEMALE	Metastasis	81	white
403	TCGA-BF-A3DM	N0	MALE	Primary	63	white
404	TCGA-BF-A3DL	N>0	FEMALE	Metastasis	84	white
405	TCGA-BF-A3DJ	N>0	FEMALE	Metastasis	36	white
406	TCGA-BF-A1Q0	N0	MALE	Primary	80	white
407	TCGA-BF-A1PZ	N0	FEMALE	Primary	71	white
408	TCGA-BF-A1PX	N>0	MALE	Metastasis	56	white
409	TCGA-BF-A1PV	N0	FEMALE	Primary	74	white
410	TCGA-BF-A1PU	N0	FEMALE	Primary	46	white
411	TCGA-3N-A9WD	N>0	MALE	Metastasis	82	white
