# Supplementary material for: Integration of lncRNAs, Protein-Coding Genes and Pathology Images for Detecting Metastatic Melanoma
Source: Genes (Basel). 2022 Oct 21;13(10):1916. doi: 10.3390/genes13101916 (PMC9602061; doi:10.3390/genes13101916)
Supplement: Supplementary file 1 [file genes-13-01916-s001.zip › EnsembleSKCM-TableS2.xlsx]

## Sheet: TableS2
Table S2. summary of LncRNA selected by the feature selection algorithm. The ensembl IDs were given in the column “ENSEMBL”, the chromosome names were given in the column “Chr”, the start coordinates of genes were given in the column “Start”, the end coordinates of genes were given in the column “End”, the gene names were given in the column “SYMBOL”.
ENSEMBL	Chr	Start	End	SYMBOL
ENSG00000185168.5	chr17	81303770	81309248	LINC00482
ENSG00000203364.2	chr9	93147039	93148556	RP11-370F5.4
ENSG00000203688.4	chr6	167679625	167683787	RP11-351J23.1
ENSG00000204709.4	chr6	28943876	28944537	LINC01556
ENSG00000214381.4	chr3	109178164	109185257	LINC00488
ENSG00000223414.2	chr6	165908801	165988048	LINC00473
ENSG00000223850.1	chr2	15920398	15936017	MYCNUT
ENSG00000223855.1	chr7	520390	525232	HRAT92
ENSG00000223979.2	chr17	17674025	17677688	SMCR2
ENSG00000224050.1	chr22	32273419	32277186	RP1-90G24.6
ENSG00000224307.1	chr9	129282457	129285728	RP11-344B5.2
ENSG00000224330.1	chr7	13854354	13859025	AC005019.3
ENSG00000224577.1	chr2	176639490	176655958	LINC01117
ENSG00000224687.1	chr1	178091507	178093412	RASAL2-AS1
ENSG00000225077.2	chr1	6236239	6239444	LINC00337
ENSG00000225194.2	chr9	96019731	96027965	LINC00092
ENSG00000225518.2	chr1	226083638	226090292	RP11-396C23.2
ENSG00000225768.1	chr10	104474938	104480274	RP11-127O4.3
ENSG00000226237.1	chr9	86948698	87002033	RP11-276H19.1
ENSG00000226453.1	chr6	81845184	81933480	RP11-379B8.1
ENSG00000226708.1	chr2	123443265	123444445	AC073409.1
ENSG00000226853.2	chr2	174487388	174488386	AC010894.3
ENSG00000227066.1	chr1	20154337	20160568	RP3-340N1.2
ENSG00000227082.1	chr1	121396753	121463129	CH17-437K3.1
ENSG00000227359.1	chr2	113677701	113704078	AC017074.2
ENSG00000227363.1	chr2	3844183	3847411	AC019172.2
ENSG00000228037.1	chr1	2581559	2584533	RP3-395M20.9
ENSG00000228397.1	chr1	22023993	22024968	RP1-224A6.3
ENSG00000228526.2	chr1	9202578	9202619	MIR34AHG
ENSG00000228704.1	chr6	125425626	125445183	RP11-138M12.1
ENSG00000228709.1	chr21	44485576	44490288	AP001065.15
ENSG00000228826.2	chr1	121494378	121510383	RP11-344P13.4
ENSG00000228857.2	chr2	113831529	113843356	AC104653.1
ENSG00000228906.1	chrX	73948972	73949558	RP13-216E22.4
ENSG00000229291.1	chr1	235957878	235971825	RP4-580N22.2
ENSG00000229401.1	chr6	10451902	10456781	MIR5689HG
ENSG00000229628.1	chr7	45990904	46000898	AC073115.7
ENSG00000230490.2	chr13	33355205	33676768	RP11-141M1.3
ENSG00000230555.2	chr10	43420737	43422100	RP11-517P14.2
ENSG00000230733.2	chr7	5475803	5479811	AC092171.4
ENSG00000231252.1	chr1	60659630	60825584	RP11-436K8.1
ENSG00000231412.2	chr19	43329294	43331430	CTC-490G23.2
ENSG00000231560.1	chr12	9948136	9953336	AC091814.3
ENSG00000231873.1	chr3	40766206	40862626	RP11-761N21.1
ENSG00000232259.1	chr10	127929375	127934517	RP11-4C20.3
ENSG00000232411.1	chr2	165833047	165839098	AC009495.3
ENSG00000232412.1	chrX	123959232	123959405	RP1-315G1.3
ENSG00000233143.1	chr2	217282738	217336120	DIRC3-AS1
ENSG00000233559.1	chr7	130853719	130928649	AC016831.7
ENSG00000234318.1	chr1	62896008	62901639	RP4-771M4.3
ENSG00000234390.4	chrX	49876723	49879241	USP27X-AS1
ENSG00000234546.2	chr1	9191392	9192089	RP3-510D11.2
ENSG00000235209.1	chr22	38921226	38924708	CTA-150C2.13
ENSG00000235385.1	chrX	13266047	13303452	GS1-600G8.5
ENSG00000236166.1	chr6	132085083	132099279	RP3-523C21.2
ENSG00000236347.1	chr6	113531117	113543793	RP11-346D19.1
ENSG00000236366.1	chr6	142526454	142637889	RP11-440G9.1
ENSG00000236393.1	chrX	40262916	40287720	RP11-320G24.1
ENSG00000236885.1	chr2	151117954	151186209	AC018731.3
ENSG00000237471.1	chr7	45969656	45980191	AC073115.6
ENSG00000237513.1	chr7	104941062	104962334	RP11-325F22.2
ENSG00000237753.1	chr2	112641831	112645690	AC079922.3
ENSG00000237989.1	chr21	43358146	43362349	AP001046.5
ENSG00000239268.2	chr3	117672153	117672296	RP11-384F7.2
ENSG00000242258.1	chr7	150433653	150448140	LINC00996
ENSG00000242375.1	chr9	97195350	97197687	RP11-498P14.3
ENSG00000242611.1	chr7	77037	80418	AC093627.8
ENSG00000242659.1	chr3	113747365	113747408	RP11-271C24.2
ENSG00000246100.3	chr11	115754247	115760627	LINC00900
ENSG00000247095.2	chr11	565659	568457	MIR210HG
ENSG00000247317.3	chr8	142981737	143017146	RP11-273G15.2
ENSG00000247363.2	chr12	68674370	68686017	RP11-637A17.2
ENSG00000248202.1	chr5	97881419	97922695	RP11-455B3.1
ENSG00000248461.1	chr5	38148479	38153715	CTD-2207A17.1
ENSG00000249236.1	chr5	56059049	56067372	CTD-2227I18.1
ENSG00000249430.1	chr5	92150	139863	CTD-2231H16.1
ENSG00000249436.1	chr5	57614388	57617431	CTD-2023N9.3
ENSG00000250041.2	chr11	10884884	10899322	CTD-2003C8.2
ENSG00000250198.1	chr5	8839731	8881525	RP11-143A12.3
ENSG00000250658.1	chr4	187304082	187309682	RP11-138B4.1
ENSG00000251164.1	chr6	8652136	8653846	HULC
ENSG00000253438.2	chr8	126847054	127021014	PCAT1
ENSG00000253844.1	chr8	51961457	52022974	RP11-546K22.1
ENSG00000254223.1	chr8	129679134	129683679	RP11-419K12.1
ENSG00000254281.1	chr8	102978784	103000184	KB-1507C5.4
ENSG00000254337.1	chr8	68848741	68852763	RP11-865I6.2
ENSG00000254438.1	chr11	13921449	13924863	RP11-231N3.1
ENSG00000254533.1	chr8	144698613	144699185	AF186192.1
ENSG00000254615.2	chr8	106271704	106272899	RP11-395G23.3
ENSG00000254952.1	chr11	60159686	60160822	AP001257.1
ENSG00000255046.1	chr8	11801697	11802020	RP11-297N6.4
ENSG00000255121.2	chr11	118994823	118998004	RP11-110I1.12
ENSG00000255318.1	chr11	67618278	67627304	RP11-655M14.13
ENSG00000255670.1	chr12	12485352	12491581	RP11-253I19.3
ENSG00000255970.1	chr12	67709046	67729475	RP11-43N5.1
ENSG00000256039.1	chr12	10553362	10558049	RP11-291B21.2
ENSG00000256417.1	chr12	5290479	5383653	RP11-1038A11.3
ENSG00000256560.1	chr12	109354082	109359488	LINC01486
ENSG00000257556.1	chr14	105093608	105099004	RP11-44N21.1
ENSG00000258171.1	chr12	93174365	93181832	RP11-511B23.3
ENSG00000258512.1	chr14	101730436	101732522	LINC00239
ENSG00000258534.1	chr14	103869870	103880111	CTD-2134A5.4
ENSG00000258572.1	chr14	95516135	95517911	RP11-1070N10.3
ENSG00000258711.2	chr14	50956258	50962002	RP11-218E20.3
ENSG00000258803.1	chr14	56514330	56551309	RP11-624J12.1
ENSG00000258819.1	chr14	77071709	77076344	RP11-7F17.3
ENSG00000258884.1	chr14	90822364	90828128	CTD-3035D6.2
ENSG00000258913.1	chr14	104223583	104288069	RP11-260M19.2
ENSG00000258943.1	chr14	63298125	63299547	RP11-696D21.2
ENSG00000258998.1	chr14	44763156	44782829	RP11-398E10.1
ENSG00000259153.1	chr14	70810204	70815403	RP6-65G23.3
ENSG00000259230.1	chr14	102545253	102555826	CTD-2555C10.3
ENSG00000259584.1	chr15	40075203	40078704	RP11-521C20.2
ENSG00000259820.1	chr8	134792019	134798272	AC083843.1
ENSG00000259863.1	chr2	109127326	109128930	SH3RF3-AS1
ENSG00000259865.1	chr1	247187280	247188526	RP11-488L18.10
ENSG00000260025.1	chr2	36354748	36355114	RP11-490M8.1
ENSG00000260091.1	chr4	119409332	119410233	RP11-33B1.4
ENSG00000260176.1	chr16	2644083	2645214	CTD-3126B10.4
ENSG00000260418.1	chr6	136335713	136336087	RP3-406A7.7
ENSG00000260802.1	chrX	111511661	111522399	LINC00890
ENSG00000260877.1	chr11	69371462	69372511	RP11-211G23.2
ENSG00000261025.1	chr1	24968422	24970865	RP11-84D1.2
ENSG00000261220.2	chr8	133573182	133573861	RP11-629O1.2
ENSG00000261455.1	chr7	152463785	152465549	LINC01003
ENSG00000261512.2	chr16	46622860	46624451	RP11-46D6.1
ENSG00000261685.2	chr16	50645808	50649249	RP11-401P9.4
ENSG00000261786.1	chr3	44117298	44122365	RP4-555D20.2
ENSG00000262454.1	chr16	14302287	14326353	MIR193BHG
ENSG00000263105.1	chr16	4180116	4183515	RP11-95P2.3
ENSG00000263207.2	chr16	55332354	55332967	RP11-26L20.4
ENSG00000263821.1	chr18	14978738	14979839	RP11-527H14.1
ENSG00000264222.1	chr18	14244624	14252140	RP11-757O6.1
ENSG00000264278.1	chr18	76794731	76822295	RP11-162A12.2
ENSG00000265750.1	chr18	24160777	24160877	RP11-799B12.4
ENSG00000265975.1	chr17	8967522	8976995	CTB-41I6.2
ENSG00000266602.1	chr18	1509182	1647097	RP11-476K15.1
ENSG00000267002.1	chr17	43164182	43170403	RP11-242D8.1
ENSG00000267034.1	chr2	222317241	222318653	RP11-384O8.1
ENSG00000267100.1	chr19	10651861	10653844	ILF3-AS1
ENSG00000267194.1	chr17	69551357	69553861	RP1-193H18.2
ENSG00000267374.1	chr18	39206923	39800318	RP11-244M2.1
ENSG00000267405.1	chr17	44794746	44797783	CTC-296K1.4
ENSG00000267475.1	chr19	32687088	32691750	CTD-2538C1.2
ENSG00000267505.1	chr17	44793198	44794474	CTC-296K1.3
ENSG00000267530.2	chr19	782754	785080	AC006273.5
ENSG00000267922.1	chr19	46101121	46196218	AC007193.6
ENSG00000268087.1	chr19	16610410	16636531	CTC-429P9.2
ENSG00000268392.1	chr19	57625031	57626950	AC003682.16
ENSG00000268713.1	chr19	57261353	57262738	CTC-444N24.8
ENSG00000269888.1	chr3	161429111	161429613	RP11-3P17.5
ENSG00000269946.1	chr9	94166288	94200627	RP11-2B6.3
ENSG00000270000.1	chr14	74471929	74472360	RP3-449M8.9
ENSG00000270039.1	chr12	57803837	57804415	RP11-571M6.17
ENSG00000270069.1	chrX	45745210	45770274	MIR222HG
ENSG00000270164.1	chr19	41535182	41536904	LINC01480
ENSG00000270189.1	chrX	53169096	53170914	RP11-258C19.7
ENSG00000270720.1	chr4	89119283	89119871	RP11-84C13.2
ENSG00000270933.1	chr7	25948656	25949403	CTD-2227E11.1
ENSG00000271216.1	chr13	42810365	42812562	LINC01050
ENSG00000271367.1	chr6	53350157	53350705	RP3-483K16.4
ENSG00000271398.1	chr1	28247143	28247568	RP5-1092A3.5
ENSG00000271553.1	chr7	128667042	128668156	RP11-274B21.10
ENSG00000271584.1	chr11	111091931	111097357	RP11-89C3.4
ENSG00000271646.1	chr4	184474801	184477304	RP11-326I11.3
ENSG00000271742.1	chr1	15682872	15683128	RP4-680D5.9
ENSG00000271780.1	chr14	101948346	101949425	RP11-1017G21.5
ENSG00000271892.1	chr5	17107359	17107789	CTD-2228A4.1
ENSG00000271952.1	chr2	10878268	10885118	RP11-245G13.2
ENSG00000272021.1	chr5	95849308	95849855	AC008592.8
ENSG00000272024.1	chr8	51950283	51950690	RP11-546K22.3
ENSG00000272049.1	chr5	8444948	8445535	RP11-480D4.6
ENSG00000272086.1	chr5	32174470	32175272	CTD-2186M15.3
ENSG00000272087.1	chr3	158693119	158693768	RP11-379F4.7
ENSG00000272143.1	chr13	102394629	102395703	FGF14-AS2
ENSG00000272221.1	chr6	31394288	31395495	XXbac-BPG181B23.7
ENSG00000272308.1	chr5	60866456	60866935	RP11-231G3.1
ENSG00000272335.1	chr5	44826075	44828592	RP11-53O19.3
ENSG00000272347.1	chr5	1005038	1006623	RP11-43F13.4
ENSG00000272369.1	chr12	46537501	46652550	RP11-446N19.1
ENSG00000272462.2	chr6	25992661	26001775	U91328.19
ENSG00000272482.1	chr1	12618899	12619244	RP11-474O21.5
ENSG00000272512.1	chr1	995965	998051	RP11-54O7.17
ENSG00000272566.1	chr4	189703880	189704490	RP11-462G22.2
ENSG00000272695.1	chr13	113864167	113866833	GAS6-AS2
ENSG00000272864.1	chr1	74698768	74699333	RP11-17E13.2
ENSG00000272933.1	chr10	102642791	102644140	RP11-47A8.5
ENSG00000273061.1	chr9	4676599	4679502	CDC37L1-AS1
ENSG00000273091.1	chr21	31735731	31736407	AP000255.6
ENSG00000273117.1	chr7	155295917	155297541	AC144652.1
ENSG00000273129.1	chr1	186680621	186681446	PACERR
ENSG00000273139.1	chr22	20320738	20321203	XXbac-B444P24.14
ENSG00000273153.1	chr10	17137335	17137585	RP11-406H21.2
ENSG00000273156.1	chr4	82344875	82345540	RP11-127B20.2
ENSG00000273203.1	chr22	17067820	17070675	AC006946.16
ENSG00000273293.1	chr7	149881358	149881580	RP11-445N20.3
ENSG00000273308.1	chr3	197645668	197646017	RP11-496H1.2
ENSG00000273313.1	chr7	5072124	5072200	RBAKDN
ENSG00000273456.1	chr2	202374931	202375604	RP11-686O6.2
ENSG00000273476.1	chr10	100967687	100968135	RP11-108L7.14
