# Supplementary material for: Integration of lncRNAs, Protein-Coding Genes and Pathology Images for Detecting Metastatic Melanoma
Source: Genes (Basel). 2022 Oct 21;13(10):1916. doi: 10.3390/genes13101916 (PMC9602061; doi:10.3390/genes13101916)
Supplement: Supplementary file 1 [file genes-13-01916-s001.zip › EnsembleSKCM-TableS3.xlsx]

## Sheet: TableS3
Table S3. summary of mRNA selected by the feature selection algorithm. The ensembl IDs were given in the column “ENSEMBL”, the chromosome names were given in the column “Chromosome”, the start coordinates of genes were given in the column “Start”, the end coordinates of genes were given in the column “End”, the gene names were given in the column “SYMBOL”.
ENSEMBL	Chr	Start	End	SYMBOL
ENSG00000005513.9	chr16	981807	986979	SOX8
ENSG00000006831.9	chr12	1688573	1788678	ADIPOR2
ENSG00000007968.6	chr1	23506429	23531220	E2F2
ENSG00000014164.6	chr8	143437654	143541453	ZC3H3
ENSG00000031691.6	chr6	49463377	49493107	CENPQ
ENSG00000035687.9	chr1	244408493	244452134	ADSS
ENSG00000050344.8	chr7	26152239	26187125	NFE2L3
ENSG00000056050.6	chr4	169729464	169757953	C4orf27
ENSG00000065518.7	chr3	120596308	120602500	NDUFB4
ENSG00000067533.5	chr1	218285286	218337983	RRP15
ENSG00000069275.12	chr1	205719526	205750276	NUCKS1
ENSG00000074695.5	chr18	59327822	59359962	LMAN1
ENSG00000076003.4	chr2	135839625	135876426	MCM6
ENSG00000088320.3	chr20	31475292	31484905	REM1
ENSG00000090776.5	chrX	68828996	68842147	EFNB1
ENSG00000090971.4	chr19	55485003	55487568	NAT14
ENSG00000095015.5	chr5	56815573	56896152	MAP3K1
ENSG00000095380.10	chr9	98056738	98083075	NANS
ENSG00000101000.4	chr20	35172072	35177362	PROCR
ENSG00000102302.7	chrX	54447310	54496166	FGD1
ENSG00000102996.4	chr16	58025565	58046901	MMP15
ENSG00000105246.5	chr19	4229497	4237531	EBI3
ENSG00000105464.3	chr19	48394874	48444931	GRIN2D
ENSG00000106004.4	chr7	27141051	27143668	HOXA5
ENSG00000106511.5	chr7	15611211	15686812	MEOX2
ENSG00000110237.3	chr11	73308288	73369091	ARHGEF17
ENSG00000111845.4	chr6	10697323	10709782	PAK1IP1
ENSG00000111897.6	chr6	122443353	122471822	SERINC1
ENSG00000113318.9	chr5	80655151	80876460	MSH3
ENSG00000115128.6	chr2	24067583	24076443	SF3B6
ENSG00000115956.9	chr2	68365172	68397453	PLEK
ENSG00000116661.9	chr1	11648366	11653529	FBXO2
ENSG00000116824.4	chr1	116754384	116769228	CD2
ENSG00000117228.9	chr1	89052318	89065360	GBP1
ENSG00000119632.3	chr14	94127780	94130253	IFI27L2
ENSG00000119986.6	chr10	97677423	97687323	AVPI1
ENSG00000120333.4	chr1	175012957	175023425	MRPS14
ENSG00000121552.3	chr3	122325243	122341972	CSTA
ENSG00000121743.3	chr13	20138254	20161049	GJA3
ENSG00000122042.9	chr13	29764370	29850684	UBL3
ENSG00000124098.9	chr20	56358914	56368663	FAM210B
ENSG00000124198.8	chr20	48921889	49036693	ARFGEF2
ENSG00000124212.5	chr20	49503873	49568146	PTGIS
ENSG00000124767.6	chr6	38675924	38703141	GLO1
ENSG00000125304.8	chr13	99501416	99564006	TM9SF2
ENSG00000125356.6	chrX	119873303	119876662	NDUFA1
ENSG00000125398.5	chr17	72121019	72126420	SOX9
ENSG00000125780.11	chr20	2296000	2341078	TGM3
ENSG00000125817.7	chr20	3783850	3786690	CENPB
ENSG00000125977.6	chr20	34088297	34112332	EIF2S2
ENSG00000126752.7	chrX	48255316	48267444	SSX1
ENSG00000126890.13	chrX	154651971	154653579	CTAG2
ENSG00000126945.8	chrX	101408294	101408319	HNRNPH2
ENSG00000127334.10	chr12	67648337	67665406	DYRK2
ENSG00000127528.5	chr19	16324816	16327874	KLF2
ENSG00000128590.4	chr7	108571714	108574850	DNAJB9
ENSG00000128617.2	chr7	128772490	128775790	OPN1SW
ENSG00000129048.6	chr3	132597236	132602215	ACKR4
ENSG00000131174.4	chrX	77899437	77907373	COX7B
ENSG00000132963.7	chr13	28659103	28678925	POMP
ENSG00000133169.5	chrX	103062650	103064240	BEX1
ENSG00000133874.1	chr8	33547754	33567125	RNF122
ENSG00000134323.10	chr2	15940563	15947007	MYCN
ENSG00000134917.9	chr11	130404924	130428993	ADAMTS8
ENSG00000135521.8	chr6	143843343	143863812	LTV1
ENSG00000135766.8	chr1	231363750	231425044	EGLN1
ENSG00000135900.3	chr2	223957403	223967714	MRPL44
ENSG00000135914.5	chr2	231113728	231125118	HTR2B
ENSG00000136274.8	chr7	45080437	45088914	NACAD
ENSG00000137124.6	chr9	38392663	38398661	ALDH1B1
ENSG00000137364.4	chr6	18128310	18155074	TPMT
ENSG00000137976.7	chr1	84398531	84415018	DNASE2B
ENSG00000138166.5	chr10	110497837	110511544	DUSP5
ENSG00000138463.8	chr3	122794794	122881139	DIRC2
ENSG00000139193.3	chr12	6444866	6451014	CD27
ENSG00000139266.5	chr12	57755097	57760407	2022-03-09
ENSG00000139438.5	chr12	109714227	109770507	FAM222A
ENSG00000140259.6	chr15	43804491	43824802	MFAP1
ENSG00000141096.4	chr16	67975662	67980829	DPEP3
ENSG00000141750.6	chr17	39210535	39225872	STAC2
ENSG00000143126.7	chr1	109250018	109275750	CELSR2
ENSG00000143162.7	chr1	167529676	167553767	CREG1
ENSG00000143185.3	chr1	168540764	168543997	XCL2
ENSG00000143256.4	chr1	161100555	161102375	PFDN2
ENSG00000143340.6	chr1	179743162	179816198	FAM163A
ENSG00000143520.6	chr1	152348734	152360006	FLG2
ENSG00000143631.10	chr1	152302174	152325203	FLG
ENSG00000143653.9	chr1	246724046	246768137	SCCPDH
ENSG00000145649.7	chr5	55102647	55110252	GZMA
ENSG00000145945.5	chr6	3849385	3851317	FAM50B
ENSG00000146066.2	chr5	176389330	176389771	HIGD2A
ENSG00000148344.10	chr9	129738330	129753047	PTGES
ENSG00000152661.7	chr6	121435691	121449727	GJA1
ENSG00000152766.5	chr10	88822131	88851818	ANKRD22
ENSG00000154124.4	chr5	14664663	14699711	OTULIN
ENSG00000156234.7	chr4	77511752	77611834	CXCL13
ENSG00000156966.6	chr2	231395542	231401164	B3GNT7
ENSG00000158050.4	chr2	96143165	96145440	DUSP2
ENSG00000158164.6	chrX	102513675	102516784	TMSB15A
ENSG00000158292.6	chr1	6247345	6260975	GPR153
ENSG00000158470.5	chr20	49632944	49713878	B4GALT5
ENSG00000158526.7	chrX	54440400	54444184	TSR2
ENSG00000158615.8	chr1	204403386	204411791	PPP1R15B
ENSG00000158828.5	chr1	20633454	20651511	PINK1
ENSG00000159184.7	chr17	48724762	48729178	HOXB13
ENSG00000159231.5	chr21	36134911	36146566	CBR3
ENSG00000159259.7	chr21	36385377	36419015	CHAF1B
ENSG00000160447.6	chr9	128702522	128720283	PKN3
ENSG00000160539.4	chr9	131289693	131309262	PLPP7
ENSG00000162407.8	chr1	56494746	56645301	PLPP3
ENSG00000162444.11	chr1	9997205	10016020	RBP7
ENSG00000162998.4	chr2	182833274	182867162	FRZB
ENSG00000163216.6	chr1	153039724	153041931	SPRR2D
ENSG00000163344.5	chr1	154924733	154936991	PMVK
ENSG00000163884.3	chr3	126342634	126357442	KLF15
ENSG00000164105.3	chr4	173369968	173377532	SAP30
ENSG00000164220.6	chr5	76623166	76623434	F2RL2
ENSG00000164626.8	chr6	39188972	39229450	KCNK5
ENSG00000164743.4	chr8	13566842	13568287	C8orf48
ENSG00000165507.8	chr10	44970980	44978810	C10orf10
ENSG00000165512.4	chr10	45003279	45005326	ZNF22
ENSG00000165684.3	chr9	136375576	136398797	SNAPC4
ENSG00000165733.7	chr10	42782800	42834937	BMS1
ENSG00000165886.4	chr10	97498867	97571209	UBTD1
ENSG00000167617.2	chr19	54465025	54473264	CDC42EP5
ENSG00000168497.4	chr2	191834301	191847255	SDPR
ENSG00000168672.3	chr8	126552441	126558393	FAM84B
ENSG00000168899.4	chr2	85584407	85593412	VAMP5
ENSG00000168938.5	chr5	123023249	123036741	PPIC
ENSG00000169583.12	chr9	136994634	136996803	CLIC3
ENSG00000170222.11	chr17	10697593	10711233	ADPRM
ENSG00000170542.5	chr6	2887265	2903280	SERPINB9
ENSG00000170855.3	chr12	120443960	120446412	TRIAP1
ENSG00000170961.6	chr8	121612115	121641390	HAS2
ENSG00000171155.7	chrX	120625792	120630150	C1GALT1C1
ENSG00000171236.9	chr19	4536408	4539184	LRG1
ENSG00000171314.8	chr10	97426159	97433441	PGAM1
ENSG00000171446.6	chr17	40776807	40782534	KRT27
ENSG00000172086.7	chr2	88027204	88055729	KRCC1
ENSG00000172572.6	chr12	20369244	20684381	PDE3A
ENSG00000172817.3	chr8	64587762	64798761	CYP7B1
ENSG00000172867.3	chr12	52644557	52652164	KRT2
ENSG00000173141.4	chr13	21176644	21179084	MRPL57
ENSG00000173334.3	chr8	125430320	125438405	TRIB1
ENSG00000173456.4	chr11	119334526	119337313	RNF26
ENSG00000173545.4	chr5	16451518	16465792	ZNF622
ENSG00000174684.6	chr11	66345371	66347692	B4GAT1
ENSG00000174807.3	chr11	66314486	66317044	CD248
ENSG00000177432.6	chr4	88695914	88698235	NAP1L5
ENSG00000177485.6	chrX	120250751	120258398	ZBTB33
ENSG00000177508.11	chr16	54283303	54286763	IRX3
ENSG00000177706.8	chr7	192968	260745	FAM20C
ENSG00000178934.4	chr19	38789210	38791749	LGALS7B
ENSG00000179085.7	chr1	155139890	155140595	DPM3
ENSG00000179833.4	chr2	64631620	64751005	SERTAD2
ENSG00000180596.7	chr6	26114872	26123926	HIST1H2BC
ENSG00000180921.6	chr8	143723932	143733801	FAM83H
ENSG00000181191.11	chrX	69160850	69165793	PJA1
ENSG00000181472.4	chr6	151364116	151391548	ZBTB2
ENSG00000181649.5	chr11	2928272	2929455	PHLDA2
ENSG00000181773.6	chr1	27392643	27395814	GPR3
ENSG00000181788.3	chr3	150741126	150763477	SIAH2
ENSG00000181817.5	chr1	36391237	36397892	LSM10
ENSG00000182154.7	chr9	137551198	137552555	MRPL41
ENSG00000182379.9	chr12	57216794	57226449	NXPH4
ENSG00000182512.4	chr14	95533502	95544724	GLRX5
ENSG00000182827.8	chr1	226144678	226186730	ACBD3
ENSG00000183688.4	chr17	439977	445939	FAM101B
ENSG00000185338.4	chr16	11254404	11256179	SOCS1
ENSG00000185614.4	chr3	49803253	49805030	FAM212A
ENSG00000186665.8	chr17	67991100	67993649	C17orf58
ENSG00000187193.8	chr16	56682423	56684196	MT1X
ENSG00000187242.4	chr17	40861302	40867210	KRT12
ENSG00000187474.4	chr19	51795162	51826189	FPR3
ENSG00000187840.4	chr8	38030340	38060365	EIF4EBP1
ENSG00000187957.7	chr2	229357628	229714558	DNER
ENSG00000188060.6	chr1	28592199	28595443	RAB42
ENSG00000188229.5	chr9	137241212	137242021	TUBB4B
ENSG00000188486.3	chr11	119093853	119095467	H2AFX
ENSG00000188505.4	chr19	39196960	39201884	NCCRP1
ENSG00000188783.5	chr1	203475827	203491352	PRELP
ENSG00000188986.4	chr9	137255172	137273546	NELFB
ENSG00000189114.6	chr19	45178744	45178831	BLOC1S3
ENSG00000189241.6	chr6	116276577	116279903	TSPYL1
ENSG00000196453.7	chr7	149431362	149461123	ZNF777
ENSG00000196636.7	chr7	97116589	97181763	SDHAF3
ENSG00000196715.5	chr7	65873266	65959563	VKORC1L1
ENSG00000198816.5	chr19	7515291	7516249	ZNF358
ENSG00000198937.8	chr6	37482919	37499922	CCDC167
ENSG00000204227.4	chr6	33208494	33212722	RING1
ENSG00000204421.2	chr6	31718647	31721845	LY6G6C
ENSG00000204710.2	chr11	65170153	65173244	SPDYC
ENSG00000204899.5	chr13	72708356	72727687	MZT1
ENSG00000205927.4	chr21	33025844	33029196	OLIG2
ENSG00000221890.2	chr22	38818451	38843982	NPTXR
ENSG00000226479.3	chr2	120221277	120223408	TMEM185B
ENSG00000227507.2	chr6	31580524	31582522	LTB
ENSG00000239961.2	chr19	54333184	54339150	LILRA4
ENSG00000255112.2	chr18	11851395	11854449	CHMP1B
ENSG00000258484.3	chr15	68818220	68946811	SPESP1
