# Supplementary material for: Integration of lncRNAs, Protein-Coding Genes and Pathology Images for Detecting Metastatic Melanoma
Source: Genes (Basel). 2022 Oct 21;13(10):1916. doi: 10.3390/genes13101916 (PMC9602061; doi:10.3390/genes13101916)
Supplement: Supplementary file 1 [file genes-13-01916-s001.zip › EnsembleSKCM-TableS4.xlsx]

## Sheet: TableS4
Table S4. The information about the gene corresponding to each WGCNA module. The ensembl IDs were given in the column “Gene Name”, the module names were given in the column “WGCNA-Module”.
Gene Name	WGCNA-Module
ENSG00000185168.5	grey
ENSG00000203364.2	grey
ENSG00000203688.4	grey
ENSG00000204709.4	purple
ENSG00000214381.4	grey
ENSG00000223414.2	grey
ENSG00000223850.1	grey
ENSG00000223855.1	brown
ENSG00000223979.2	black
ENSG00000224050.1	black
ENSG00000224307.1	blue
ENSG00000224330.1	grey
ENSG00000224577.1	purple
ENSG00000224687.1	yellow
ENSG00000225077.2	grey
ENSG00000225194.2	grey
ENSG00000225518.2	grey
ENSG00000225768.1	grey
ENSG00000226237.1	pink
ENSG00000226453.1	grey
ENSG00000226708.1	grey
ENSG00000226853.2	purple
ENSG00000227066.1	grey
ENSG00000227082.1	grey
ENSG00000227359.1	black
ENSG00000227363.1	magenta
ENSG00000228037.1	brown
ENSG00000228397.1	purple
ENSG00000228526.2	grey
ENSG00000228704.1	grey
ENSG00000228709.1	greenyellow
ENSG00000228826.2	grey
ENSG00000228857.2	blue
ENSG00000228906.1	brown
ENSG00000229291.1	turquoise
ENSG00000229401.1	grey
ENSG00000229628.1	black
ENSG00000230490.2	turquoise
ENSG00000230555.2	grey
ENSG00000230733.2	grey
ENSG00000231252.1	grey
ENSG00000231412.2	green
ENSG00000231560.1	grey
ENSG00000231873.1	grey
ENSG00000232259.1	purple
ENSG00000232411.1	black
ENSG00000232412.1	yellow
ENSG00000233143.1	magenta
ENSG00000233559.1	grey
ENSG00000234318.1	grey
ENSG00000234390.4	brown
ENSG00000234546.2	grey
ENSG00000235209.1	grey
ENSG00000235385.1	grey
ENSG00000236166.1	grey
ENSG00000236347.1	grey
ENSG00000236366.1	grey
ENSG00000236393.1	grey
ENSG00000236885.1	grey
ENSG00000237471.1	black
ENSG00000237513.1	blue
ENSG00000237753.1	magenta
ENSG00000237989.1	turquoise
ENSG00000239268.2	grey
ENSG00000242258.1	blue
ENSG00000242375.1	turquoise
ENSG00000242611.1	grey
ENSG00000242659.1	turquoise
ENSG00000246100.3	grey
ENSG00000247095.2	grey
ENSG00000247317.3	grey
ENSG00000247363.2	grey
ENSG00000248202.1	grey
ENSG00000248461.1	grey
ENSG00000249236.1	yellow
ENSG00000249430.1	grey
ENSG00000249436.1	grey
ENSG00000250041.2	grey
ENSG00000250198.1	grey
ENSG00000250658.1	grey
ENSG00000251164.1	grey
ENSG00000253438.2	grey
ENSG00000253844.1	grey
ENSG00000254223.1	black
ENSG00000254281.1	blue
ENSG00000254337.1	greenyellow
ENSG00000254438.1	grey
ENSG00000254533.1	yellow
ENSG00000254615.2	grey
ENSG00000254952.1	pink
ENSG00000255046.1	grey
ENSG00000255121.2	grey
ENSG00000255318.1	grey
ENSG00000255670.1	brown
ENSG00000255970.1	grey
ENSG00000256039.1	blue
ENSG00000256417.1	grey
ENSG00000256560.1	grey
ENSG00000257556.1	grey
ENSG00000258171.1	grey
ENSG00000258512.1	magenta
ENSG00000258534.1	red
ENSG00000258572.1	blue
ENSG00000258711.2	grey
ENSG00000258803.1	black
ENSG00000258819.1	grey
ENSG00000258884.1	grey
ENSG00000258913.1	grey
ENSG00000258943.1	pink
ENSG00000258998.1	magenta
ENSG00000259153.1	green
ENSG00000259230.1	magenta
ENSG00000259584.1	grey
ENSG00000259820.1	brown
ENSG00000259863.1	grey
ENSG00000259865.1	brown
ENSG00000260025.1	red
ENSG00000260091.1	brown
ENSG00000260176.1	brown
ENSG00000260418.1	red
ENSG00000260802.1	grey
ENSG00000260877.1	grey
ENSG00000261025.1	purple
ENSG00000261220.2	brown
ENSG00000261455.1	yellow
ENSG00000261512.2	grey
ENSG00000261685.2	grey
ENSG00000261786.1	brown
ENSG00000262454.1	grey
ENSG00000263105.1	yellow
ENSG00000263207.2	grey
ENSG00000263821.1	grey
ENSG00000264222.1	grey
ENSG00000264278.1	grey
ENSG00000265750.1	brown
ENSG00000265975.1	blue
ENSG00000266602.1	black
ENSG00000267002.1	brown
ENSG00000267034.1	grey
ENSG00000267100.1	yellow
ENSG00000267194.1	brown
ENSG00000267374.1	greenyellow
ENSG00000267405.1	grey
ENSG00000267475.1	yellow
ENSG00000267505.1	grey
ENSG00000267530.2	red
ENSG00000267922.1	grey
ENSG00000268087.1	turquoise
ENSG00000268392.1	turquoise
ENSG00000268713.1	brown
ENSG00000269888.1	grey
ENSG00000269946.1	brown
ENSG00000270000.1	grey
ENSG00000270039.1	grey
ENSG00000270069.1	grey
ENSG00000270164.1	blue
ENSG00000270189.1	brown
ENSG00000270720.1	brown
ENSG00000270933.1	brown
ENSG00000271216.1	grey
ENSG00000271367.1	pink
ENSG00000271398.1	brown
ENSG00000271553.1	brown
ENSG00000271584.1	yellow
ENSG00000271646.1	blue
ENSG00000271742.1	purple
ENSG00000271780.1	yellow
ENSG00000271892.1	grey
ENSG00000271952.1	grey
ENSG00000272021.1	green
ENSG00000272024.1	brown
ENSG00000272049.1	turquoise
ENSG00000272086.1	pink
ENSG00000272087.1	turquoise
ENSG00000272143.1	yellow
ENSG00000272221.1	grey
ENSG00000272308.1	brown
ENSG00000272335.1	brown
ENSG00000272347.1	grey
ENSG00000272369.1	grey
ENSG00000272462.2	grey
ENSG00000272482.1	grey
ENSG00000272512.1	grey
ENSG00000272566.1	yellow
ENSG00000272695.1	magenta
ENSG00000272864.1	brown
ENSG00000272933.1	grey
ENSG00000273061.1	purple
ENSG00000273091.1	yellow
ENSG00000273117.1	yellow
ENSG00000273129.1	greenyellow
ENSG00000273139.1	yellow
ENSG00000273153.1	brown
ENSG00000273156.1	brown
ENSG00000273203.1	brown
ENSG00000273293.1	grey
ENSG00000273308.1	brown
ENSG00000273313.1	grey
ENSG00000273456.1	yellow
ENSG00000273476.1	pink
ENSG00000005513.9	grey
ENSG00000006831.9	pink
ENSG00000007968.6	grey
ENSG00000014164.6	turquoise
ENSG00000031691.6	turquoise
ENSG00000035687.9	turquoise
ENSG00000050344.8	grey
ENSG00000056050.6	turquoise
ENSG00000065518.7	turquoise
ENSG00000067533.5	turquoise
ENSG00000069275.12	turquoise
ENSG00000074695.5	turquoise
ENSG00000076003.4	turquoise
ENSG00000088320.3	grey
ENSG00000090776.5	red
ENSG00000090971.4	turquoise
ENSG00000095015.5	turquoise
ENSG00000095380.10	turquoise
ENSG00000101000.4	magenta
ENSG00000102302.7	turquoise
ENSG00000102996.4	grey
ENSG00000105246.5	blue
ENSG00000105464.3	grey
ENSG00000106004.4	grey
ENSG00000106511.5	red
ENSG00000110237.3	grey
ENSG00000111845.4	turquoise
ENSG00000111897.6	turquoise
ENSG00000113318.9	turquoise
ENSG00000115128.6	grey
ENSG00000115956.9	blue
ENSG00000116661.9	grey
ENSG00000116824.4	blue
ENSG00000117228.9	blue
ENSG00000119632.3	turquoise
ENSG00000119986.6	turquoise
ENSG00000120333.4	turquoise
ENSG00000121552.3	green
ENSG00000121743.3	grey
ENSG00000122042.9	turquoise
ENSG00000124098.9	grey
ENSG00000124198.8	turquoise
ENSG00000124212.5	grey
ENSG00000124767.6	turquoise
ENSG00000125304.8	turquoise
ENSG00000125356.6	turquoise
ENSG00000125398.5	red
ENSG00000125780.11	green
ENSG00000125817.7	turquoise
ENSG00000125977.6	turquoise
ENSG00000126752.7	grey
ENSG00000126890.13	grey
ENSG00000126945.8	turquoise
ENSG00000127334.10	grey
ENSG00000127528.5	blue
ENSG00000128590.4	turquoise
ENSG00000128617.2	grey
ENSG00000129048.6	pink
ENSG00000131174.4	grey
ENSG00000132963.7	magenta
ENSG00000133169.5	purple
ENSG00000133874.1	grey
ENSG00000134323.10	red
ENSG00000134917.9	purple
ENSG00000135521.8	turquoise
ENSG00000135766.8	turquoise
ENSG00000135900.3	grey
ENSG00000135914.5	grey
ENSG00000136274.8	grey
ENSG00000137124.6	black
ENSG00000137364.4	turquoise
ENSG00000137976.7	grey
ENSG00000138166.5	grey
ENSG00000138463.8	grey
ENSG00000139193.3	blue
ENSG00000139266.5	grey
ENSG00000139438.5	grey
ENSG00000140259.6	turquoise
ENSG00000141096.4	grey
ENSG00000141750.6	grey
ENSG00000143126.7	grey
ENSG00000143162.7	blue
ENSG00000143185.3	blue
ENSG00000143256.4	grey
ENSG00000143340.6	grey
ENSG00000143520.6	green
ENSG00000143631.10	green
ENSG00000143653.9	magenta
ENSG00000145649.7	blue
ENSG00000145945.5	grey
ENSG00000146066.2	turquoise
ENSG00000148344.10	grey
ENSG00000152661.7	green
ENSG00000152766.5	blue
ENSG00000154124.4	grey
ENSG00000156234.7	blue
ENSG00000156966.6	grey
ENSG00000158050.4	blue
ENSG00000158164.6	greenyellow
ENSG00000158292.6	grey
ENSG00000158470.5	grey
ENSG00000158526.7	grey
ENSG00000158615.8	turquoise
ENSG00000158828.5	grey
ENSG00000159184.7	grey
ENSG00000159231.5	grey
ENSG00000159259.7	grey
ENSG00000160447.6	turquoise
ENSG00000160539.4	grey
ENSG00000162407.8	red
ENSG00000162444.11	black
ENSG00000162998.4	grey
ENSG00000163216.6	green
ENSG00000163344.5	turquoise
ENSG00000163884.3	pink
ENSG00000164105.3	grey
ENSG00000164220.6	grey
ENSG00000164626.8	greenyellow
ENSG00000164743.4	pink
ENSG00000165507.8	blue
ENSG00000165512.4	greenyellow
ENSG00000165684.3	turquoise
ENSG00000165733.7	turquoise
ENSG00000165886.4	turquoise
ENSG00000167617.2	red
ENSG00000168497.4	grey
ENSG00000168672.3	grey
ENSG00000168899.4	blue
ENSG00000168938.5	grey
ENSG00000169583.12	green
ENSG00000170222.11	grey
ENSG00000170542.5	black
ENSG00000170855.3	turquoise
ENSG00000170961.6	grey
ENSG00000171155.7	turquoise
ENSG00000171236.9	grey
ENSG00000171314.8	grey
ENSG00000171446.6	grey
ENSG00000172086.7	turquoise
ENSG00000172572.6	grey
ENSG00000172817.3	grey
ENSG00000172867.3	green
ENSG00000173141.4	turquoise
ENSG00000173334.3	grey
ENSG00000173456.4	grey
ENSG00000173545.4	grey
ENSG00000174684.6	grey
ENSG00000174807.3	red
ENSG00000177432.6	pink
ENSG00000177485.6	turquoise
ENSG00000177508.11	grey
ENSG00000177706.8	red
ENSG00000178934.4	green
ENSG00000179085.7	turquoise
ENSG00000179833.4	turquoise
ENSG00000180596.7	magenta
ENSG00000180921.6	green
ENSG00000181191.11	turquoise
ENSG00000181472.4	turquoise
ENSG00000181649.5	grey
ENSG00000181773.6	grey
ENSG00000181788.3	grey
ENSG00000181817.5	turquoise
ENSG00000182154.7	turquoise
ENSG00000182379.9	red
ENSG00000182512.4	grey
ENSG00000182827.8	turquoise
ENSG00000183688.4	black
ENSG00000185338.4	blue
ENSG00000185614.4	grey
ENSG00000186665.8	turquoise
ENSG00000187193.8	grey
ENSG00000187242.4	grey
ENSG00000187474.4	blue
ENSG00000187840.4	turquoise
ENSG00000187957.7	grey
ENSG00000188060.6	blue
ENSG00000188229.5	turquoise
ENSG00000188486.3	turquoise
ENSG00000188505.4	green
ENSG00000188783.5	grey
ENSG00000188986.4	turquoise
ENSG00000189114.6	turquoise
ENSG00000189241.6	turquoise
ENSG00000196453.7	turquoise
ENSG00000196636.7	turquoise
ENSG00000196715.5	turquoise
ENSG00000198816.5	turquoise
ENSG00000198937.8	grey
ENSG00000204227.4	grey
ENSG00000204421.2	green
ENSG00000204710.2	grey
ENSG00000204899.5	turquoise
ENSG00000205927.4	grey
ENSG00000221890.2	grey
ENSG00000226479.3	grey
ENSG00000227507.2	blue
ENSG00000239961.2	blue
ENSG00000255112.2	grey
ENSG00000258484.3	grey
